# Supplementary material for: Pain Assessment for Individuals with Advanced Dementia in Care Homes: A Systematic Review
Source: Geriatrics (Basel). 2021 Oct 19;6(4):101. doi: 10.3390/geriatrics6040101 (PMC8544573; doi:10.3390/geriatrics6040101)
Supplement: Supplementary file 1 [file geriatrics-06-00101-s001.zip]

Archive with 5 entries (4 files):
- geriatrics-1404136 supp/
- geriatrics-1404136 supp/Figure S1; Narrative Synthesis Framework.pdf
- geriatrics-1404136 supp/Table S1; Search Strategy.pdf
- geriatrics-1404136 supp/Table S2; Data Extraction Form.pdf
- geriatrics-1404136 supp/Table S3; Psychometric evaluation.pdf
